# Supplementary material for: Detection and distribution of Sca autotransporter protein antigens in diverse isolates of Orientia tsutsugamushi
Source: PLoS Negl Trop Dis. 2018 Sep 20;12(9):e0006784. doi: 10.1371/journal.pntd.0006784 (PMC6168176; doi:10.1371/journal.pntd.0006784)
Supplement: S1 Table — The Sca protein gene sequences identified by tBLASTn with known Boryong (ScaA-E) or Karp (ScaF) sequences and their coordinates and sizes in Ots NCBI contigs are shown. The closest homolog identified (S2 Table) is also noted Sequences obtained by Ha et al. (2012), the sources of the partial sequence (p) corrected sequences (reading frame-RF shift issues-cor) used for Fig 1 and Supplemental Fig 1 are also shown. (XLSX) [file pntd.0006784.s002.xlsx]

## Sheet: tBLASTn hits
Isolate	Contig or gi	Contig length	Sca gene coordinates	CDS tag	NCBI ID	bp	aa	tBLASTn (Karp)	tBLASTn (ScaA Bor)	tBLASTn (ScaB Bor)	tBLASTn (ScaC Bor)	tBLASTn (ScaD Bor)	tBLASTn (ScaE Bor)
								F-645 aa	A-1461 aa	B1/B2-649 aa	C-526 aa (13)	D-998 aa (11)	E-760 aa (12)
Orientia chuto (Dubai, human)								% coverage/% identity	% coverage/% identity	% coverage/% identity	% coverage/% identity	% coverage/% identity	% coverage/% identity
Chuto	LANP01000002.1	68077 bp	c61680-60517	OCHUTO_0148	KJV57261.1	1164 bp	387 aa	ScaF(Kp) 51%/49%	ScaA(Bor) 24%/28%	ScaB (Bor) 64%/58%	ScaC(Bor)46%/36%	ScaD(Bor) 27%/53%	ScaE(Bor) 45%/48%
Chuto	LANP01000040.1	3770 bp	c1449-385	OCHUTO_1107	KJV54643.1	903 bp	300 aa	ScaF(Kp) 51%/43%	ScaA(Bor) 23%/24%	ScaB (Bor) 54%/51%	ScaC(Bor) 51%/33%	ScaD(Bor) 27%/47%	ScaE(Bor) 42%/43%
Chuto	LANP01000004.1	52288 bp	c50231-48159	OCHUTO_0259	KJV57109.1	2073 bp	690 aa	ScaF(Kp) 51%/42%	No hit	ScaB (Bor) 51%/39%	No hit	ScaD(Bor) 25%/42%	ScaE(Bor) 47%/46%
Chuto	LANP01000022.1	22183 bp	4758-6380	OCHUTO_0832	KJV55439.1	1623 bp	540 aa	ScaF(Kp) 45%/34%	ScaA(Bor) 21%/33%	ScaB (Bor) 40%/36%	Full length ScaC	ScaD(Bor) 26%/38%	ScaE(Bor) 33%/34%
Chuto	LANP01000012.1	38670 bp	c33756-29542	OCHUTO_0573	KJV56201.1	4215 bp	1404 aa	ScaF(Kp) 44%/28%	Full length ScaA	ScaB (Bor) 41%/29%	ScaC(Bor) 53%/26%	No hit	ScaE(Bor) 43%/26%
Orienta tsutsugamushi
Sido (Australia, human)
Sido	LAOM01000054.1	6486 bp	c4566-2569	OTSSIDO_0718	KJV99860.1	1998 bp	665 aa	ScaF(Kp) 79%/36%	No hit	Full length ScaB	ScaC(Bor) 53%/33%	ScaD(Bor) 27%/50%	ScaE(Bor)64%/40%
Sido	LAOM01000036.1	8023 bp	6034-7971	OTSSIDO_0550	KJW01806.1	1938 bp	645 aa	Full length ScaF	ScaA(Bor) 21%/27%	ScaB (Bor) 67%/38%	ScaC(Bor) 49%/33%	ScaD(Bor) 27%/49%	ScaE(Bor)42%/41%
Sido (contig end) missing 5'	LAOM01000023.1	9737 bp	>c9737-6107	OTSSIDO_0411	KJW03745.1	>3631 bp	>1209 aa	ScaF(Kp) 45%/28%	ScaAp (~250 aa missing)	No hit	ScaC(Bor) 50%/30%	No hit	ScaE(Bor) 42%/30%
Gilliam (Assam-Burma, Human)
Gilliam (Ha 2015) 3' missing	KM591910.1	4530 bp	1..>4530	scaA (partial)	AJC11311.1	>4530 bp	>1510 aa
Gilliam (Ha 2012)	JQ996623	1094 bp	<1..>1094	scaA (partial)	AFN65463.1	1094 bp	364 aa
Gilliam (Ha 2012)	JQ996626	717 bp	<1..>717	scaC (partial)	AFN65466.1	717 bp	239 aa
Gilliam (Ha 2012)	JQ996629	1169 bp	<1..>1169	scaD (partial)	AFN65469.1	1169 bp	390 aa
Gilliam (Ha 2012)	JQ996632	1303 bp	<1..>1303	scaE (partial)	AFN65472.1	1303 bp	434 aa
Gilliam	LANO01000013.1	37279 bp	c21397-19124	OTSGILL_1055	KJV53040.1	2274 bp	757 aa	ScaF(Kp) 53%/41%	ScaA(Bor) 22%/31%	ScaB (Bor) 67%/40%	ScaC(Bor) 48%/34%	ScaD(Bor) 27%/44%	Full length ScaE
Gilliam (corrected RF)	LANO01000006.1	53107 bp	c30521-28969	OTSGILL_0638	KJV53550.1	(1554 bp)	(517 aa)	ScaF(Kp) 39%/32%	No hit	ScaB (Bor) 34%/39%	Full length ScaC 1 bp er	ScaD(Bor) 19%/38%	ScaE(Bor) 32%/34%
Gilliam (corrected RF)	LANO01000002.1	133747 bp	23709-25945	OTSGILL_0204-5	KJV54037.1, KJV54094.1	(2238 bp)	(745 aa)	ScaF(Kp) 46%/47%	No hit	ScaB (Bor) 41%/51%	ScaC(Bor) 50%/37%	Full length ScaDcor	ScaE(Bor) 34%/45%
Kato PP (Japan, Human)
Kato (Ha 2012)	JQ996625	1055 bp	<1..>1055	scaA (partial)	AFN65465.1	1055 bp	351 aa
Kato (Ha 2012)	JQ996628	717 bp	<1..>717	scaC (partial)	AFN65468.1	717 bp	239 aa
Kato (Ha 2012)	JQ996631	1278 bp	<1..>1278	scaD (partial)	AFN65471.1	1278 bp	426 aa
Kato PP	LANN01000053.1	8412 bp	c6784-2441	OTSKATO_1184	KJV53825.1	4344 bp	1447 aa	ScaF(Kp) 45%/29%	Full length ScaA	No hit	ScaC(Bor) 50%/30%	No hit	ScaE(Bor) 33%/32%
Kato PP	LANN01000005.1	37803 bp	25066-27309	OTSKATO_0280	KJV56495.1	2244 bp	747 aa	ScaF(Kp) 51%/41%	ScaA(Bor) 22%/30%	ScaB (Bor) 83%/35%	ScaC(Bor) 58%/33%	ScaD(Bor) 27%/43%	Full length ScaE
Kato PP	LANN01000012.1	31167 bp	c22546-20549	OTSKATO_0511	KJV55925.1	1998 bp	665 aa	ScaF(Kp) 52%/42%	No hit	ScaB (Bor) 55%/43%	ScaC(Bor) 58%/36%	Full length ScaD	ScaE(Bor) 43%/41%
Kato PP	LANN01000017.1	26347 bp	c21252-19690	OTSKATO_0642	KJV55559.1	1563 bp	520 aa	ScaF(Kp) 46%/32%	ScaA(Bor) 20%/29%	ScaB (Bor) 40%/36%	Full length ScaC	ScaD(Bor) 24%/40%	ScaE(Bor) 33%/33%
TA716 (Thailand, Menetes berdmorei)
TA716	LAOA01000009.1	35131 bp	13809-18530	OTSTA716_0436	KJV77089.1	4722 bp	1573 aa	ScaF(Kp) 45%/28%	Full length ScaA	No hit	ScaC(Bor) 50%/29%	No hit	ScaE(Bor) 33%/32%
TA716	LAOA01000033.1	14188 bp	c7924-5930	OTSTA716_0985	KJV75804.1	1995 bp	664 aa	ScaF(Kp) 52%/47%	No hit	Full length ScaB	ScaC(Bor) 53%/35%	ScaD(Bor) 27%/53%	ScaE(Bor) 55%/44%
TA716	LAOA01000005.1	41933 bp	c39229-36968	OTSTA716_0277	KJV77368.1	2262 bp	753 aa	ScaF(Kp) 51%/41%	ScaA(Bor) 22%/30%	ScaB (Bor)	ScaC(Bor) 58%/33%	ScaD(Bor) 27%/43%	Full length ScaE
TA716	LAOA01000018.1	21637 bp	c8750-6072	OTSTA716_0698	KJV76609.1	2679 bp	892 aa	ScaF(Kp) 52%/43%	No hit	ScaB (Bor)	ScaC(Bor) 58%/36%	Full length ScaD	ScaE(Bor) 43%/42%
TA716	LAOA01000050.1	10638 bp	3927-5480	OTSTA716_1254	KJV74574.1	1554 bp	517 aa	ScaF(Kp) 44%/33%	ScaA(Bor) 21%/29%	ScaB (Bor)	Full length ScaC	ScaD(Bor) 24%/40%	ScaE(Bor) 33%/34%
TA716 (5' end duplicate)	LAOA01000196.1	4080 bp	c919-2 (scaE-5')	OTSTA716_2646	KJV70226.1	918 bp	305 aa	No hit	No hit	No hit	No hit	No hit	ScaE(Bor) 39%/56%
UT144 (Thailand, Human)
UT144	LAOR01000097.1	6664 bp	607-5166	OTUT144_1299	KJW06660.1	4560 bp	1519 aa	ScaF(Kp) 44%/29%	Full length ScaA	No hit	ScaC(Bor) 48%/31%	No hit	ScaE(Bor) 33%/32%
UT144	LAOR01000054.1	8569 bp	c6522-4267	OTUT144_0879	KJW07076.1	2256 bp	751 aa	ScaF(Kp) 51%/42%	ScaA(Bor) 22%/30%	ScaB (Bor) 67%/39%	ScaC(Bor) 58%/31%	ScaD(Bor) 27%/44%	Full length ScaE
UT144 (contig end) missing 5'	LAOR01000053.1	8618 bp	<1-2756	OTUT144_0870	KJW07078.1	>2756 bp	>917 aa	ScaF(Kp) 52%/43%	No hit	ScaB (Bor) 62%/39%	ScaC(Bor) 58%/35%	Near full length ScaDp (-2 aa 5')	ScaE(Bor) 43%/41%
UT144 (contig end) missing 5'	LAOR01000032.1	10723 bp	<1-1184	OTUT144_0605	KJW07331.1	>1184 bp	>393 aa	ScaF(Kp) 44%/33%	ScaAp(Bor) 21%/29%	ScaB (Bor) 40%/36%	ScaCp (~134 aa missing)	ScaD(Bor) 24%/40%	ScaE(Bor) 33%/34%
TA763 (Thailand, Maxomys rajah)
TA763	LANY01000012.1	42969 bp	c15872-11346	OTSTA763_0856	KJV74865.1	4527 bp	1508 aa	ScaF(Kp) 45%/28%	Full length ScaA	No hit	ScaC(Bor) 50%/29%	No hit	ScaE(Bor) 33%/32%
TA763	LANY01000002.1	89260 bp	44823-47084	OTSTA763_0202	KJV75892.1	2262 bp	753 aa	ScaF(Kp) 52%/43%	ScaA(Bor) 22%/30%	ScaB (Bor) 68%/38%	ScaC(Bor) 58%/34%	No hit	Full length ScaE
TA763	LANY01000002.1	89260 bp	c80073-77554	OTSTA763_0232	KJV75863.1	2520 bp	839 aa	No hit	No hit	No hit	No hit	Full length ScaD	No hit
TA763	LANY01000017.1	34778 bp	c18093-16531	OTSTA763_1073	KJV74470.1	1563 bp	520 aa	ScaF(Kp) 45%/33%	ScaA(Bor) 19%/29%	ScaB (Bor) 40%/35%	Full length ScaC	ScaD(Bor) 24%/39%	ScaE(Bor) 33%/34%
AFSC4 (Thailand, Human)
AFSC4 (contig end) missing 5'	LYMT01000176.1	4700 bp	>c4700-401	contig 4700 bp	no seq link	>4300 bp	>1432 aa	ScaF(Kp) 47%/28%	ScaAp	No hit	ScaC(Bor) 50%/30%	No hit	ScaE(Bor) 33%/32%
AFSC4	LYMT01000234.1	7580 bp	849-3077	contig 7580 bp	no seq link	2229 bp	742 aa	ScaF(Kp) 51%/41%	ScaA(Bor) 22%/29%	ScaB (Bor) 57%/42%	ScaC(Bor) 58%/34%	ScaD(Bor) 27%/43%	Full length ScaE
AFSC4 (contig end) missing 5'	LYMT01000232.1	7627 bp	>c7627-5997	contig 7627 bp	no seq link	>1631 bp	>542 aa	ScaF(Kp) 52%/42%	No hit	ScaB (Bor) 62%/40%	ScaC(Bor) 58%/36%	Full length ScaDp (102 aa sht)	ScaE(Bor) 43%/41%
AFSC4	LYMT01000106.1	11200 bp	4994-6556	contig 11,200 bp	no seq link	1563 bp	520 aa	ScaF(Kp) 45%/33%	ScaA(Bor) 19%/29%	ScaB (Bor) 40%/36%	Full length ScaC	ScaD(Bor) 24%/40%	ScaE(Bor) 33%/34%
AFSC4 (contig end) 5' end	LYMT01000175.1	1488 bp	c221-1 (scaA-5')	contig 1,488 bp	no seq link	>221 bp	>73 aa	No hit	ScaAp	No hit	No hit	No hit	No hit
AFSC4 (contig ends) repeat	LYMT01000450.1	625 bp	c625-1 (scaD repeat)	contig 625 bp	no seq link	>625 bp	>207 aa	No hit	No hit	No hit	No hit	ScaD(Bor) 37%/77%	No hit
AFSC4 (contig end) 5' end	LYMT01000230.1	5532 bp	5150-5532 (scaD-5')	contig 5532 bp	no seq link	>383 bp	>127 aa	No hit	No hit	No hit	No hit	ScaD(Bor) 12%/94%	No hit
AFSC4 (corrected RF) scaD	(232.1, 450.1, 230.1)	N/A	N/A	N/A	N/A	2619 bp	872 aa
AFSC4 (corrected RF) scaA	(176.1, 175.1)					4368 bp	1455 aa
UT76 (Thailand, human)
UT76 (corrected RF) scaE	LANZ01000028.1	20334 bp	3115-5370	OTSUT76_1090-91	KJV90660.1, KJV90666.1	(2262 bp)	(753 aa)	ScaF(Kp) 51%/42%	ScaA(Bor) 22%/30%	ScaB (Bor) 67%/39%	ScaC(Bor) 55%/31%	ScaD(Bor) 27%/43%	Full length ScaEcor
UT76 (corrected RF) scaD	LANZ01000014.1	30039 bp	6349-8965	OTSUT76_0679-81	KJV93299.1, KJV93303.1, KJV93313.1	(2616 bp)	(871 aa)	ScaF(Kp) 52%/42%	No hit	ScaB (Bor) 55%/43%	ScaC(Bor) 58%/36%	Full length ScaDcor (1 bp long)	ScaE(Bor) 43%/41%
UT76	LANZ01000032.1	18500 bp	1660-3222	OTSUT76_1184	KJV88804.1	1563 bp	520 aa	ScaF(Kp) 45%/33%	ScaA(Bor) 20%/29%	ScaB (Bor) 40%/37%	Full length ScaC1	ScaD(Bor) 24%/39%	ScaE(Bor) 33%/33%
UT76	LANZ01000055.1	12253 bp	c7192-5639	OTSUT76_1663	KJV85830.1	1554 bp	517 aa	ScaF(Kp) 45%/33%	ScaA(Bor) 20%/30%	ScaB (Bor) 40%/36%	Full length ScaC2	ScaD(Bor) 24%/39%	ScaE(Bor) 33%/34%
UT76	LANZ01000089.1	9518 bp	c7446-2920	UTSUT76_2164	KJV78065.1	4527 bp	1508 aa	ScaF(Kp) 45%/27%	Full length ScaA1	No hit	ScaC(Bor) 50%/30%	No hit	No hit
UT76	LANZ01000037.1	15512 bp	c7798-3218	OTSU76_1314	KJV88528.1	4581 bp	1526 aa	ScaF(Kp) 44%/28%	Full length ScaA2	No hit	ScaC(Bor) 48%/31%	No hit	ScaE(Bor) 33%/32%
UT76	LANZ01000261.1	4728 bp	574-1770	OTSUT76_3830	KJV70937.1	1197 bp	398 aa	ScaF(Kp) 44%/28%	ScaA(Bor) 35%/90%	No hit	ScaC(Bor) 48%/31%	No hit	ScaE(Bor) 33%/32%
AFSC7 (Thailand, human)
AFSC7	LYMB01000281.1	2986 bp	744-2681	contig 281	no seq link	1938 bp	645 aa	Full length ScaF	ScaA(Bor) 21%/27%	ScaB (Bor) 67%/38%	ScaC(Bor) 59%/33%	ScaD(Bor) 27%/49%	ScaE(Bor) 42%/41%
AFSC7	LYMB01000290.1	7818 bp	c6982-4706	contig7818	no seq link	2277 bp	758 aa	ScaF(Kp) 51%/42%	ScaA(Bor) 22%/28%	ScaB (Bor) 57%/42%	ScaC(Bor) 48%/33%	ScaD(Bor) 27%/43%	Full length ScaE
AFSC7	LYMB01000280.1	13911 bp	5281-7419	contig13911	no seq link	2139 bp	712 aa	ScaF(Kp) 52%/42%	No hit	ScaB (Bor) 62%/40%	ScaC(Bor) 58%/35%	Full length ScaD	ScaE(Bor) 43%/41%
AFSC7	LYMB01000122.1	11138 bp	4899-6461	contig 11138	no seq link	1563 bp	520 aa	ScaF(Kp) 45%/33%	ScaA(Bor) 19%/30%	ScaB (Bor) 40%/35%	Full length ScaC	ScaD(Bor) 24%/40%	ScaE(Bor) 33%/34%
AFSC7	LYMB01000222.1	6183 bp	872-5377	contig 222	no seq link	4506 bp	1501 aa	ScaF(Kp) 45%/28%	Full length ScaA	No hit	ScaC(Bor) 50%/30%	No hit	ScaE(Bor) 33%/32%
Karp (Papua-New Guinea, human)
Karp (Ha 2015)	KM591911.1	4593 bp	1..>4593	scaA (errors)	AJC11312.1	>4593 bp	>1531 aa
Karp (Ha 2012)	JQ996624	1091 bp	<1..>1091	scaA (partial)	AFN65464.1	1091 bp	364 aa
Karp (Ha 2012)	JQ996627	717 bp	<1..>717	scaC (partial)	AFN65467.1	717 bp	239 aa
Karp (Ha 2012)	JQ996630	1551 bp	<1..>1551	scaD (partial)	AFN65470.1	1551 bp	517 aa
Karp (Ha 2012)	JQ996633	1300 bp	<1..>1300	scaE (partial)	AFN65473.1	1300 bp	433 aa
KarpIGS	LANM01000038.1	12027 bp	1463-6007	OTSKarp_0947	KJV54873.1	4545 bp	1514 aa	ScaF(Kp) 44%/27%	Full length ScaA	No hit	ScaC(Bor) 48%/31%	No hit	ScaE(Bor) 33%/32%
KarpIGS	LANM01000031.1	13696 bp	747-3506	OTSKarp_0849	KJV55166.1	2760 bp	919 aa	ScaF(Kp) 52%/42%	No hit	ScaB (Bor) 62%/39%	ScaC(Bor) 58%/35%	Full length ScaD (VNTR-1)	ScaE(Bor) 43%/41%
KarpIGS	LANM01000003.1	43767 bp	c38391-36838	OTSKarp_0168	KJV57391.1	1554 bp	517 aa	ScaF(Kp) 45%/32%	ScaA(Bor) 19%/29%	ScaB (Bor) 40%/36%	Full length ScaC	ScaD(Bor) 24%/40%	ScaE(Bor) 33%/35%
KarpIGS	LANM01000082.1	4830 bp	2406-4343	OTSKarp_1341	KJV52476.1	1938 bp	645 aa	Full length ScaF	ScaA(Bor) 21%/27%	ScaB (Bor) 67%/38%	ScaC(Bor) 49%/33%	ScaD(Bor) 27%/49%	ScaE(Bor) 42%/41%
KarpIGS	LANM01000018.1	22352 bp	14443-16710	OTSKarp_0602	KJV56043.1	2268 bp	755 aa	ScaF(KP) 51%/41%	ScaA(Bor) 22%/29%	ScaB (Bor) 57%/42%	ScaC(Bor) 48%/34%	ScaD(Bor) 27%/43%	Full length ScaE
Karp2M	LYMA02000093.1	66978 bp	45307-47574	contig66978	no seq link	2268 bp	755 aa	ScaF(KP) 51%/41%	ScaA(Bor) 22%/29%	ScaB (Bor) 57%/42%	ScaC(Bor) 58%/35%	ScaD(Bor) 27%/43%	Full length ScaE
Karp2M	LYMA02000032.1	10266 bp	6495-8432	contig10266	no seq link	1938 bp	645 aa	Full length ScaF	ScaA(Bor) 21%/27%	ScaB (Bor) 67%/38%	ScaC(Bor) 49%/33%	ScaD(Bor) 27%/49%	ScaE(Bor) 42%/41%
Karp2M	LYMA02000092.1	33870 bp	8753-11719	contig33870	no seq link	2967 bp	988 aa	ScaF(Kp) 52%/42%	No hit	ScaB (Bor) 62%/39%	ScaC(Bor) 48%/34%	Full length ScaD	ScaE(Bor) 43%/41%
Karp2M	LYMA02000039.1	20873 bp	c13032-11479	contig20873	no seq link	1554 bp	517 aa	ScaF(Kp) 45%/32%	ScaA(Bor) 19%/29%	ScaB (Bor) 40%/36%	Full length ScaC	ScaD(Bor) 24%/40%	ScaE(Bor) 33%/35%
Karp2M	LYMA02000050.1	142934 bp	127047-131591	contig142934	no seq link	4545 bp	1514 aa	ScaF(Kp) 44%/27%	Full length ScaA	No hit	ScaC(Bor) 48%/31%	No hit	ScaE(Bor) 33%/32%
Boryong (Korea, human)
Boryong	NC_009488.1	N/A	c103890-99505	OTBS_RS00520	CAM79168.1	4386 bp	1461 aa	ScaF(Kp) 50%/28%	Full length ScaA	No hit	ScaC(Bor) 56%/30%	No hit	ScaE(Bor) 36%/32%
Boryong	NC_009488.1	N/A	c849114-847165	OTBS_RS10290	CAM79930.1	1950 bp	649 aa	ScaF(Kp) 60%/43%	No hit	Full length ScaB1	ScaC(Bor) 56%/36%	ScaD(Bor) 28%/51%	ScaE(Bor) 56%/42%
Boryong	NC_009488.1	N/A	2078988-2080937	OTBS_RS10755	CAM81232.1	1950 bp	649 aa	ScaF(Kp) 60%/43%	No hit	Full length ScaB2	ScaC(Bor) 56%/36%	ScaD(Bor) 28%/51%	ScaE(Bor) 56%/42%
Boryong	NC_009488.1	N/A	1637388-1638968	OTBS_RS07755	CAM80781.1	1581 bp	526 aa	ScaF(Kp) 46%/33%	ScaA(Bor) 20%/30%	ScaB (Bor) 41%/36%	Full length ScaC	ScaD(Bor) 28%/37%	ScaE(Bor) 34%/34%
Boryong	NC_009488.1	N/A	1841601-1844597	OTBS_RS08730	CAM81008.1	2997 bp	998 aa	ScaF(Kp) 52%/47%	No hit	ScaB (Bor) 58%/42%	ScaC(Bor) 66%/35%	Full length ScaD	ScaE(Bor) 36%/46%
Boryong	NC_009488.1	N/A	c2072714-2070432	OTBS_RS08730	CAM81221.1	2283 bp	760 aa	ScaF(Kp) 41%/46%	ScaA(Bor) 23%/32%	ScaB (Bor) 66%/42%	ScaC(Bor) 53%/34%	ScaD(Bor) 28%/46%	Full length ScaE
Ikeda (Japan, Human)
Ikeda	NC_010793.1	N/A	1243046-1247572	OTT_1215	BAG40673.1	4527 bp	1508 aa	ScaF(Kp) 46%/29%	Full length ScaA	No hit	ScaC(Bor) 56%/30%	No hit	ScaE(Bor) 36%/32%
Ikeda	NC_010793.1	N/A	484504-486066	OTT_0460	BAG39918.1	1563 bp	520 aa	ScaF(Kp) 49%/34%	ScaA(Bor) 21%/30%	ScaB (Bor) 41%/36%	Full length ScaC	ScaD(Bor) 25%/40%	ScaE(Bor) 34%/34%
Ikeda	NC_010793.1	N/A	1762740-1765223	OTT_1741	BAG41199.1	2484 bp	827 aa	ScaF(Kp) 53%/43%	No hit	ScaB (Bor) 48%/46%	ScaC(Bor) 65%/35%	Full length ScaD	ScaE(Bor) 46%/45%
Ikeda	NC_010793.1	N/A	1787957-1790218	OTT_1766	BAG41225.1	2262 bp	753 aa	ScaF(Kp) 54%/43%	ScaA(Bor) 23%/32%	ScaB (Bor) 69%/41%	ScaC(Bor) 52%/34%	ScaD(Bor) 28%/43%	Full length ScaE
