# Supplementary material for: Detection and distribution of Sca autotransporter protein antigens in diverse isolates of Orientia tsutsugamushi
Source: PLoS Negl Trop Dis. 2018 Sep 20;12(9):e0006784. doi: 10.1371/journal.pntd.0006784 (PMC6168176; doi:10.1371/journal.pntd.0006784)
Supplement: S2 Table — Different tabs show the Muscle alignment calculations from Geneious for the number of identical amino acids (top triangle in blue) and %amino acid similarity (bottom triangle in black) for each of the six Sca protein alignments. The SP-PD data is in the top of each table and the ATD data at the bottom of each table. (XLSX) [file pntd.0006784.s003.xlsx]

## Sheet: ScaA
Supplemental Table 2-1	# amino acid identities (upper triangle), Percentage Amino acid identity (lower triangle)
Isolate: ScaA SP-PD Domain	Boryong ScaA	Ikeda ScaA	Sido ScaA(p)	Gilliam ScaA	KatoPP ScaA	TA716 ScaA	UT144 ScaA	TA763 ScaA	AFSC4 ScaA	UT76 ScaA1	UT76 ScaA2	AFSC7 ScaA	KarpIGS ScaA	Karp2M ScaA
Boryong ScaA 1185 aa	100	894	697	899	905	858	830	916	911	879	883	882	891	891
Ikeda ScaA 1232 aa	71.2	100	688	967	998	931	851	991	963	988	1009	1007	979	979
Sido ScaA(p) 933 aa	74.4	73.6	100	689	699	672	649	693	676	675	684	679	682	682
Gilliam ScaA 1234 aa (Ha)	71.7	77.4	73.8	100	929	968	877	974	888	1038	948	945	958	958
KatoPP ScaA 1171 aa	75.8	80.7	74.8	74.7	100	872	804	951	928	911	987	954	932	932
TA716 ScaA 1297 aa	65.2	71.6	71.9	73.8	67.1	100	848	936	893	981	890	892	921	921
UT144 ScaA 1243 aa	66.1	67	68.5	69.4	63.9	63.8	100	841	818	885	844	824	835	835
TA763 ScaA 1232 aa	73	79.5	74.3	78.2	76.7	71.7	66.5	100	939	957	1006	991	1005	1005
AFSC4 ScaA 1179 aa	76.2	77.7	72.4	71.4	78.5	68.6	65.1	75.7	100	946	940	921	939	939
UT76 ScaA1 1250 aa	70	78.6	71.7	82.6	72.7	74.5	70	76	75.5	100	959	965	956	956
UT76 ScaA2 1228 aa	70.5	81.8	73.2	76	80	68.5	66.7	81	76	76.5	100	1053	1001	1001
AFSC7 ScaA 1225 aa	70.4	81.4	72.6	75.8	77.3	68.6	65.4	79.7	74.5	77	85.5	100	983	983
KarpIGS ScaA 1240 aa	71.2	78.5	73	76.9	75	70.5	66	80.5	75.5	76.4	80.5	79.1	100	1240
Karp2M ScaA 1240 aa	71.2	78.5	73	76.9	75	70.5	66	80.5	75.5	76.4	80.5	79.1	100	100
Isolate: ScaA AT Domain	Boryong ScaA	Ikeda ScaA	Sido ScaA	Gilliam ScaA	KatoPP ScaA	TA716 ScaA	UT144 ScaA	TA763 ScaA	AFSC4 ScaA	UT76 ScaA2	UT76 ScaA1	AFSC7 ScaA	KarpIGS ScaA	Karp2M ScaA
Boryong ScaA-ATD 266 aa	100	249	255	257	254	260	260	257	256	260	256	256	250	250
Ikeda ScaA-ATD 266 aa	93.6	100	249	254	255	255	252	254	252	251	250	253	248	248
Sido ScaA-ATD 266 aa	95.9	93.6	100	258	258	257	256	258	259	258	257	260	252	252
Gilliam ScaA-ATD 266 aa	96.6	95.5	97	100	259	263	256	266	258	255	259	259	256	256
KatoPP ScaA-ATD 266 aa	95.5	95.9	97	97.4	100	258	257	259	261	256	257	262	252	252
TA716 ScaA-ATD 266 aa	97.7	95.9	96.6	98.9	97	100	259	263	257	258	258	258	254	254
UT144 ScaA-ATD 266 aa	97.7	94.7	96.2	96.2	96.6	97.4	100	256	258	264	255	258	249	249
TA763 ScaA-ATD 266 aa	96.6	95.5	97	100	97.4	98.9	96.2	100	258	255	259	259	256	256
AFSC4 ScaA-ATD 266 aa	96.2	94.7	97.4	97	98.1	96.6	97	97	100	258	261	263	255	255
UT76 ScaA2-ATD 266 aa	97.7	94.4	97	95.9	96.2	97	99.2	95.9	97	100	255	258	249	249
UT76 ScaA1-ATD 270 aa	94.8	92.6	95.2	95.9	95.2	95.6	94.4	95.9	96.7	94.4	100	259	258	258
AFSC7 ScaA-ATD 266 aa	96.2	95.1	97.7	97.4	98.5	97	97	97.4	98.9	97	95.9	100	254	254
KarpIGS ScaA-ATD 264 aa	93.6	92.9	94.4	95.9	94.4	95.1	93.3	95.9	95.5	93.3	95.6	95.1	100	264
Karp2M ScaA-ATD 264 aa	93.6	92.9	94.4	95.9	94.4	95.1	93.3	95.9	95.5	93.3	95.6	95.1	100	100

## Sheet: ScaB
Supplemental Table 2-2	# amino acid identities (upper triangle), Percentage Amino acid identity (lower triangle)
Isolate: ScaB SP-PD Domain	Boryong ScaB1	Boryong ScaB2	Sido ScaB	TA716 ScaB
Boryong ScaB1 374 aa	100	374	127	133
Boryong ScaB2 374 aa	100	100	127	133
Sido ScaB 390 aa	32	32	100	155
TA716 ScaB 389 aa	33.9	33.9	38.6	100
Isolate: ScaB AT Domain	Boryong ScaB1	Boryong ScaB2	Sido ScaB	TA716 ScaB
Boryong ScaB1-ATD 265 aa	100	265	221	219
Boryong ScaB2-ATD 265 aa	100	100	221	219
Sido ScaB-ATD 265 aa	83.4	83.4	100	237
TA716 ScaB-ATD 265 aa	82.6	82.6	89.4	100

## Sheet: ScaC
Supplemental Table 2-3	# amino acid identities (upper triangle), Percentage Amino acid identity (lower triangle)
Isolate: ScaC SP-PD Domain	Boryong ScaC	Ikeda ScaC	Gilliam ScaC	KatoPP ScaC	TA716 ScaC	TA763 ScaC	AFSC4 ScaC	UT76 ScaC1	UT76 ScaC2	AFSC7 ScaC	KarpIGS ScaC	Karp2M ScaC	UT144 ScaC
Boryong ScaC 280 aa	100	229	232	234	236	244	234	232	225	234	224	224	125
Ikeda ScaC 274 aa	81.786	100	228	246	230	248	229	235	241	244	213	213	128
Gilliam ScaC 271 aa(cor)	82.857	83.212	100	256	243	238	253	238	239	230	226	226	122
KatoPP ScaC 274 aa	83.571	89.781	93.431	100	244	244	256	241	239	231	223	223	123
TA716 ScaC 271 aa	84.286	83.942	88.686	89.051	100	247	249	233	230	247	229	229	134
TA763 ScaC 274 aa	87.143	90.511	86.861	89.051	90.146	100	247	248	241	248	229	229	140
AFSC4 ScaC 274 aa	83.571	83.577	92.336	93.431	90.876	90.146	100	249	248	238	230	230	128
UT76 ScaC1 274 aa	82.857	85.766	86.861	87.956	85.036	90.511	90.876	100	250	237	219	219	124
UT76 ScaC2 271 aa	80.357	87.956	88.2	87.226	83.942	87.956	90.511	91.241	100	243	217	217	123
AFSC7 ScaC 274 aa	83.571	89.051	83.942	84.307	90.146	90.511	86.861	86.496	88.686	100	222	222	128
KarpIGS ScaC 271 aa	80	77.7	83.1	81.4	83.6	83.6	83.9	79.9	79.8	81	100	271	118
Karp2M ScaC 271 aa	80	77.7	83.1	81.4	83.6	83.6	83.9	79.9	79.8	81	100	100	118
UT144 ScaC(p) 147 aa	83.3	85.3	81.3	82	91.2	93.3	85.3	82.7	82	85.3	78.7	78.7	100
Isolate: ScaC AT Domain	Boryong ScaC	Ikeda ScaC	Gilliam ScaC	KatoPP ScaC	TA716 ScaC	TA763 ScaC	AFSC4 ScaC	UT76 ScaC1	UT76 ScaC2	AFSC7 ScaC	KarpIGS ScaC	Karp2M ScaC	UT144 ScaC
Boryong ScaC-ATD 236 aa	100	225	225	227	221	223	224	226	225	225	228	228	226
Ikeda ScaC-ATD 236 aa	95.3	100	226	226	224	220	225	229	232	224	225	225	225
Gilliam ScaC-ATD 236 aa	95.3	95.8	100	224	224	222	225	229	228	226	227	227	227
KatoPP ScaC-ATD 236 aa	96.2	95.8	94.9	100	222	222	229	231	228	226	227	227	225
TA716 ScaC-ATD 236 aa	93.6	94.9	94.9	94.1	100	222	221	225	226	226	225	225	227
TA763 ScaC-ATD 236 aa	94.5	93.2	94.1	94.1	94.1	100	221	221	222	230	231	231	227
AFSC4 ScaC-ATD 236 aa	94.9	95.3	95.3	97	93.6	93.6	100	232	227	221	226	226	229
UT76 ScaC1-ATD 236 aa	95.8	97	97	97.9	95.3	93.6	98.3	100	231	225	226	226	228
UT76 ScaC2-ATD 236 aa	95.3	98.3	96.6	96.6	95.8	94.1	96.2	97.9	100	226	227	227	227
AFSC7 ScaC-ATD 236 aa	95.3	94.9	95.8	95.8	95.8	97.5	93.6	95.3	95.8	100	231	231	229
KarpIGS ScaC-ATD 236 aa	96.6	95.3	96.2	96.2	95.3	97.9	95.8	95.8	96.2	97.9	100	236	230
Karp2M ScaC-ATD 236 aa	96.6	95.3	96.2	96.2	95.3	97.9	95.8	95.8	96.2	97.9	100	100	230
UT144 ScaC-ATD 236 aa	95.8	95.3	96.2	95.3	96.2	96.2	95.8	96.6	96.2	97	97.5	97.5	100

## Sheet: ScaD
Supplemental Table 2-4	# amino acid identities (upper triangle), Percentage Amino acid identity (lower triangle)
Isolate: ScaD SP-PD Domain	Boryong ScaD	Ikeda ScaD	Gilliam ScaD	KatoPP ScaD	TA716 ScaD	UT144 ScaD(p)	TA763 ScaD	UT76 ScaD	AFSC7 ScaD	KarpIGS ScaD	Karp2M ScaD	AFSC4 ScaD
Boryong ScaD 722 aa	100	443	378	330	473	479	450	478	334	465	467	460
Ikeda ScaD 552 aa	61.4	100	438	344	518	444	509	445	350	432	433	441
Gilliam ScaD 470 aa (cor)	52.4	79.2	100	349	449	405	458	401	354	387	387	378
KatoPP ScaD 390 aa	45.7	61.5	72.1	100	349	383	349	380	385	357	357	349
TA716 ScaD 617 aa	64.1	84	72.8	55.9	100	466	540	464	355	447	448	454
UT144 ScaD(p) 642 aa	65.5	69.1	63.1	59.7	67.4	100	460	564	430	558	559	536
TA763 ScaD 564 aa	62.3	89.1	81.1	60.4	87.5	69.8	100	453	355	431	432	431
UT76 ScaD 596 aa (cor)	66.2	69	63.8	63.8	67	87.9	68.5	100	381	511	513	501
AFSC7 ScaD 437 aa	46.3	62.6	70.9	88.1	56.9	67	61.4	59.3	100	405	405	393
KarpIGS ScaD 644 aa	64.4	67	60.1	55.4	64.5	86.9	65.2	79.3	62.9	100	635	517
Karp2M ScaD 713 aa	59	60.6	54.3	50.1	58.8	78.6	59.2	71.9	56.8	89.9	100	519
AFSC4 ScaD 597 aa (cor)	63.7	71	61	56.3	67.9	83.5	67.7	77.8	63.4	80.3	72.8	100
Isolate: ScaD AT Domain	Boryong ScaD	Ikeda ScaD	Gilliam ScaD	KatoPP ScaD	TA716 ScaD	UT144 ScaD	TA763 ScaD	UT76 ScaD	AFSC7 ScaD	KarpIGS ScaD	Karp2M ScaD	AFSC4 ScaD
Boryong ScaD-ATD 266 aa	100	239	245	239	242	239	243	241	239	239	239	241
Ikeda ScaD-ATD 265 aa	89.8	100	254	259	259	259	261	261	261	259	259	261
Gilliam ScaD-ATD 265 aa	92.1	95.8	100	254	255	254	256	256	254	254	254	256
KatoPP ScaD-ATD 265 aa	89.8	97.7	95.8	100	259	261	261	263	261	261	261	263
TA716 ScaD-ATD 265 aa	91	97.7	96.2	97.7	100	259	263	261	259	259	259	261
UT144 ScaD-ATD 265 aa	89.8	97.7	95.8	98.5	97.7	100	261	263	263	265	265	263
TA763 ScaD-ATD 265 aa	91.4	98.5	96.6	98.5	99.2	98.5	100	263	261	261	261	263
UT76 ScaD-ATD 265 aa	90.6	98.5	96.6	99.2	98.5	99.2	99.2	100	263	263	263	265
AFSC7 ScaD-ATD 265 aa	89.8	98.5	95.8	98.5	97.7	99.2	98.5	99.2	100	263	263	263
KarpIGS ScaD-ATD 265 aa	89.8	97.7	95.8	98.5	97.7	100	98.5	99.2	99.2	100	265	263
Karp2M ScaD-ATD 265 aa	89.8	97.7	95.8	98.5	97.7	100	98.5	99.2	99.2	100	100	263
AFSC4 ScaD-ATD 265 aa	90.6	98.5	96.6	99.2	98.5	99.2	99.2	100	99.2	99.2	99.2	100

## Sheet: ScaE
Supplemental Table 2-4	Percentage Distance (upper quadrant), Percentage Amino acid identity (lower triangle)
Isolate: ScaE SP-PD Domain	Boryong ScaE	Ikeda ScaE	Gilliam ScaE	KatoPP ScaE	TA716 ScaE	UT144 ScaE	TA763 ScaE	AFSC4 ScaE	UT76 ScaE	AFSC7 ScaE	KarpIGS ScaE	Karp2M ScaE
Boryong ScaE 491 aa	100	362	355	324	334	331	329	324	330	328	331	331
Ikeda ScaE 489 aa	71.1	100	431	394	394	395	386	381	397	383	382	382
Gilliam ScaE 495 aa	69.9	86.9	100	389	401	396	396	366	400	379	383	383
KatoPP ScaE 489 aa	63.7	79.8	77.8	100	443	415	430	406	413	412	403	403
TA716 ScaE 496 aa	65.6	78.6	80.2	89.31	100	438	456	402	435	429	417	417
UT144 ScaE 490 aa	65.4	79.3	79.7	83.7	88.3	100	426	391	470	422	409	409
TA763 ScaE 496 aa	64.6	77	79.2	86.7	91.94	85.9	100	397	420	412	408	408
AFSC4 ScaE 484 aa	63.7	76.8	72.9	82.4	80.4	78.5	79.36	100	403	441	455	455
UT76 ScaE 492 aa (cor)	65	79.4	80.2	82.9	87.3	95.5	84.3	80.9	100	429	416	416
AFSC7 ScaE 494 aa	64.4	76.1	75.5	82.4	85.8	84.7	82.4	89.27	86.1	100	467	467
KarpIGS ScaE 494 aa	65.02	75.9	76.3	80.56	83.37	82.1	81.6	92.11	83.5	94.53	100	494
Karp2M ScaE 494 aa	65.02	75.9	76.3	80.56	83.37	82.1	81.6	92.11	83.5	94.53	100	100
Isolate: ScaE AT Domain	Boryong ScaE	Ikeda ScaE	Gilliam ScaE	KatoPP ScaE	TA716 ScaE	UT144 ScaE	TA763 ScaE	AFSC4 ScaE	UT76 ScaE	AFSC7 ScaE	KarpIGS ScaE	Karp2M ScaE
Boryong ScaE-ATD 256 aa	100	224	229	215	215	222	214	217	223	217	221	221
Ikeda ScaE-ATD 251 aa	87.5	100	244	226	226	245	228	229	246	237	244	244
Gilliam ScaE-ATD 252 aa	89.1	96.8	100	228	228	243	230	231	244	233	241	241
KatoPP ScaE-ATD 248 aa	84	88.3	89.1	100	246	228	242	245	227	233	223	223
TA716 ScaE-ATD 247 aa	84	88.3	89.1	99.22	100	228	243	243	227	233	223	223
UT144 ScaE-ATD 251 aa	86.7	97.6	96.4	89.1	89.1	100	230	231	250	239	244	244
TA763 ScaE-ATD 247 aa	83.6	89.1	89.8	97.6	98.4	89.8	100	243	229	229	225	225
AFSC4 ScaE-ATD 248 aa	84.4	89.5	90.23	98.8	98	90.2	98	100	230	232	226	226
UT76 ScaE-ATD 251 aa	87.1	98	96.8	88.7	88.7	99.6	89.5	89.8	100	238	245	245
AFSC7 ScaE-ATD 251 aa	84.8	94.4	92.5	91	91	95.2	89.5	90.6	94.8	100	234	234
KarpIGS ScaE-ATD 251 aa	86.3	97.2	95.6	87.1	87.1	97.2	87.9	88.3	97.6	93.2	100	251
Karp2M ScaE-ATD 251 aa	86.3	97.2	95.6	87.1	87.1	97.2	87.9	88.3	97.6	93.2	100	100
				0

## Sheet: ScaF
Supplemental Table 2-4	# amino acid identities (upper triangle), Percentage Amino acid identity (lower triangle)
Isolate: ScaF SP-PD Domain	Sido ScaF	AFSC7 ScaF	KarpIGS ScaF	Karp2M ScaF
Sido ScaF 371 aa	100	371	368	368
AFSC7 ScaF 371 aa	100	100	368	368
KarpIGS ScaF 371 aa	99.19	99.19	100	371
Karp2M ScaF 371 aa	99.19	99.19	100	100
Isolate: ScaF AT Domain	Sido ScaF	AFSC7 ScaF	KarpIGS ScaF	Karp2M ScaF
Sido ScaF-ATD 264 aa	100	264	264	264
AFSC7 ScaF-ATD 264 aa	100	100	264	264
KarpIGS ScaF-ATD 264 aa	100	100	100	264
Karp2M ScaF-ATD 264 aa	100	100	100	100
