# Supplementary material for: Detection and distribution of Sca autotransporter protein antigens in diverse isolates of Orientia tsutsugamushi
Source: PLoS Negl Trop Dis. 2018 Sep 20;12(9):e0006784. doi: 10.1371/journal.pntd.0006784 (PMC6168176; doi:10.1371/journal.pntd.0006784)
Supplement: S3 Table — Tabs: Table 3A. c-PCR primers for Fig 3; Table 3B. sca ATD primers, probes; Table 3C. ATD TaqMan Assays; Table 3D. Country sca survey data. (XLSX) [file pntd.0006784.s004.xlsx]

## Sheet: c-PCR assay primers (Figure 3)
Supplemental Table 3a- Conventional PCR primers used to screen for the presence of 56kDa, scaA Ha and scaA MK genes in the 179 DNA’s of Table 1.
Gene	Primer direction	Primer number	Primer sequence	Amplicon product size (bp)
56kDaHa	Forward	2014	GGC GGA TCC CCA GGA TTT AGA GCA GAG	1344bp
	Reverse	2015	CGG TCG ACG AAG TTA TAG CGC ACA
scaA Ha	Forward	2020	GGC GGA TCC TTA CTT GGA GAT TAT ACTG	1121bp
	Reverse	2021	CGC TCG AGT TGT TTA TTG ATA TTA GAT CC
scaA MK	Forward	3811	GGA ATA TTT GGG CTG ATG GC	586 bp
	Reverse	3815	CCA TAG ACT GTA GAA AGT AC

## Sheet: sca ATD primers, probes
Supplemental Table 3b Sca Gene Primers and Probes
Target gene	Direction	Probe/ primer name	Sequence	Syn #
scaA	Forward	scaA_MK3F	GGA ATA TTT GGG CTG ATG GC	3811
	Probe	MKscaAFATaPr1, 5'Fam, 3'BHQ1	CTC AAA TGT TAA TCA ACA AGA CMA T	4208
	Probe	MKscaARATaPr4, 5'Fam, 3'BHQ1	ACC GCT AAT ATC TGT TTT ATA TCC TT	4209
	Reverse	scaA_MK3F	GCT GCA CCG ATA ATA GCA T	3812
	Forward	scaA_MK4F	CAT TAT GGC AAG GGC ATA G	3813
	Probe	MKscaAFATbPr2, 5'Fam, 3'BHQ1	TAA GAA GCT ASC TTT AGT ACC AAC TG	4210
	Probe	MKscaARATbPr3, 55'Fam, 3'BHQ1	AAC TAA CTG CTC TAM AGA GAT ACC	4211
	Reverse	scaA_MK4R	CCA TAG ACT GTA GAA AGT AC	3815
	Reverse	scaA_HR3_4383	AAA GCT AGC CTT TGC ATA	2035
scaB	Forward	BoscaB-1122F	TGG TTG GAA TAT TCA GGG GA	7194
	Forward	scaB1840F	CTT CAT CAG ACT CTG ATA CTG TTG	18-539
	Probe	scaBq1P-1446F, 5'Fam, 3' BHQI	5GT GAA ATT AAT GGT AAA GGT TAC TAT GGA G3	8250
	Probe	scaBMKqP2-1544F, 5'Fam, 3' BHQI	5AG GTT ACT ATG KAG AYT TTR TGT TAG GAG G3	12492
	Probe	scaBMKqP3-1593R, 5'Fam, 3' BHQI	5GT TTT RCT GGA TTT AAA TGA CAT CCT AAC A3	12493
	Probe	scaBMKqP4-1223F, 5'Fam, 3' BHQI	5TT CCA AAA KTA GCC AAG AAG AGA ATR AAG A3	12494
	Probe	scaBMKqP5-1241F, 5'Fam, 3' BHQI	5AG AKA ATA AAG AGC TCA AGA AGC ATG ATG C3	12495
	Probe	scaBMKqP6-1297R, 5'Fam, 3' BHQI	5AC TGT AAT AAA TRC WCC ATT AAT KCC TGC A 3	12496
	Probe	scaBMKqP7-1880F, 5'Fam, 3' BHQI	5AA TTC ATA CAC TAT TTG GTC AAT TGG GAG G3	12497
	Probe	scaBMKqP8-1939R, 5'Fam, 3' BHQI	5CC AAT CTG ACC ACG ATA TAT AGT TAC TGT 3	12498
	Reverse	BoscaB-1262R	GCA CCA ATA ATA GTG TTC TC	7195
	Reverse	BoscaB-1350R	TAA TGA GAA TGT TTT ACA GT	7196
	Reverse	scaBMK-1950R	CTA GAA ATT RGC TTT TAT ATT TAA AGA TCC A	6679
scaC	Forward	BoscaC-927F	TGG TAT ACT TGT TGG AGT CA	6979
	Probe	scaCq1P-961F, 5'Fam, 3' BHQI	5GA TAG AAT TGC TAT CGG YAT TAT TGC ATC 3	8251
	Probe	scaCq2P-1020R, 5'Fam, 3' BHQI	5TG CTA GCA TAC TGT GCA TCA AGC 3	8252
	Reverse	BoscaC-1071R	ACT GCC TAA ATA TAG YGA GT	6985
	Forward	BoscaC-1196F	ATG GCA ATC TCA TGA TAG GGT	6978
	Reverse	BoscaC-1274R	ATG CAA CTG ATA CCA ATC GAC G	6986
	Reverse	BoscaC-1275R	AAT GCA ACT GAT ACC AAT CGA CG	6984
	Reverse	BoscaC-1571R	GTT CCT ATA TGT ATC GTT CCA GC	6982
scaD	Forward	BoscaD_2355F	AAG TGT ATT AAC GRC YAC AG	7023
	Probe	scaDqP1F-2387F, 5'Fam, 3' BHQI	5CT TTA AAT GGA AGA TAT TAC TTA CAA CGG A3	8253
	Probe	scaDqP2-2470R, 5'Fam, 3' BHQI	5TT CCA TCA TAG TTG ATA AAG CCT GTT ATT 3	8254
	Reverse	BoscaD_2489R	CTA GAA GAC TGA GTA GTG TAC T	7029
	Reverse	BoscaD_2492R	TTG CTA GAA GAC TGA GTA GT	7030
	Forward	BoscaD_2725F	GTA AGA CCT GAA TTY CAA GC	7024
	Probe	scaDqP3-2774F, 5'Fam, 3' BHQI	5GT AGT AAT AAT ATC ATG CTA RAG YAT GCT 3	8255
	Probe	scaDqP4-2846R, 5'Fam, 3' BHQI	5CT AAT AGG TTT AGC ATT ATC CAC ATC ACT 3	8256
	Reverse	BoscaD_2892R	ACT GAC AGA TCG GCT TAG TA	7031
	Reverse	BoscaD_2895R	TAG AGT AAT TGC AGC ACC TA	7026
	Reverse	BoscaD_2997R	CTA AAA ATT AGC TTT CAT ACT TAT AGT GCT	7032
scaE	Forward	BoscaE_1476F	GTG GAA TAT TGA TGG YAA TGT	7124
	Probe	scaEqP1-1522F, 5'Fam, 3' BHQI	5GA ACA CAA GGA AAT TCA AGG ATA CAG C3	8257
	Probe	scaEqP2-1567R, 5'Fam, 3' BHQI	5AT GCT CCG CTA ATG TCT GTG TTG TAT CCT 3	8258
	Reverse	BoscaE_1565R	GCT CCG CTA ATG TCT GTG	7130
	Forward	BoscaE_1705F	GGT AGA TAT TAT CCT CRA CAA G	7125
	Probe	scaEqP3-1730F, 5'Fam, 3' BHQI	5TA TTT ATG CAA AGT ATC GTT GGG TGA TTA 3	8259
	Probe	scaEqP4-1808R, 5'Fam, 3' BHQI	5TT ACT AGA TGG CTG AAC AGG AGC ATA ATA TCT AGT 3	8260
	Reverse	BoscaE_1838R	AAA TCA CCA TAC CAK CCT	7131
	Reverse	BoscaE_2274R	CTA GAA ACT AGC TTT TAT ATT TGC AGA	7132
scaF	Forward	KpscaF-1308F	CAC TGA TTA TAG CGC GTA	7172
	Probe	scaFqP1-1371F, 5'Fam, 3' BHQI	5TA CGC AAG GAA TAA TAG GCT TTA CTA AGT A3	8261
	Probe	scaFqP2-1431R, 5'Fam, 3' BHQI	5TT GAT CAG GTA AAT ATT GAG TTT TTC CGC C3	8262
	Reverse	KpscaF-1461R	GTA ACC TTT GCC GCT AAT	7173
	Forward	KpscaF-1585F	GGC ACT ACT GTA GGT AGT ATA A	7174
	Probe	scaFqP3-1608F, 5'Fam, 3' BHQI	5GC ATT ATA TAC TGG ATG GAA GAC TAG GAT C3	8263
	Probe	scaFqP4-1705R, 5'Fam, 3' BHQI	5TG AAG GCA TGA ATT TTA GGT ATT ATC AAC A3	8264
	Reverse	KpscaF-1730R	CTG GCA GTG TAC AAA TTC	7175
	Reverse	KpscaF_1938R	CTA AAA ATT GAC TTG TAT ATT TAT TGA TCC T	7162

## Sheet: ATD TaqMan assays
Supplemental Table 3c. Primer and probe sequences for scaA-scaF ATD assays
Sca Gene	Assay	F-primer	R-primer	Probe	Amplicon size (bp)	Initial DNA tested	Lowest or Average Ct (1:10 of Working stock)	Assay ranking
scaA
	A-ATD1	scaAMK3F - 3811	scaAMK3R - 3812	MKscaAFATaPr1, 5'Fam, 3'BHQ1-4208	139	Kp- A-ATD1	25.7	II
	A-ATD2	scaAMK3F - 3811	scaAMK3R - 3812	MKscaARATaPr4, 5'Fam, 3'BHQ1-4209	139	Kp- A-ATD2	24.5	I
	A-ATD3	scaAMK4F - 3813	scaAMK4Rm - 3814	MKscaAFATbPr2, 5'Fam, 3'BHQ1-4210	274	Kp- A-ATD3	26.6	III
	A-ATD4	scaAMK4F - 3813	scaAMK4Rm - 3814	MKscaARATbPr3, 55'Fam, 3'BHQ1-4211	274	Kp- A-ATD4	26.7	IV
scaB
	B-ATD1	BoscaB-1430F- 7197	BoscaB-1563R- 7193	scaBq1P-1446F, 5'Fam, 3' BHQI -8250	134	Bo- B-ATD1	0	No signal
	B-ATD2	BoscaB-1430F- 7197	BoscaB-1563R- 7193	scaBMKqP2-1544F, 5'Fam, 3' BHQI -12492	134	Bo- B-ATD2	34.3	III
	B-ATD3	BoscaB-1430F- 7197	BoscaB-1563R- 7193	scaBMKqP3-1593R, 5'Fam, 3' BHQI -12493	134	Bo- B-ATD3	39.8	IV
	B-ATD4	BoscaB-1122F- 7194	BoscaB-1262R- 7195	scaBMKqP4-1223F, 5'Fam, 3' BHQI -12494	141	Bo- B-ATD4	26.8	I
	B-ATD5	BoscaB-1122F- 7194	BoscaB-1262R- 7195	scaBMKqP5-1241F, 5'Fam, 3' BHQI -12495	141	Bo- B-ATD5	0	No signal
	B-ATD6	BoscaB-1122F- 7194	BoscaB-1262R- 7195	scaBMKqP6-1297R, 5'Fam, 3' BHQI -12496	141	Bo- B-ATD6	28.3	II
	B-ATD7	scaB1840F-18-539	scaBMK2R-1900- 6678	scaBMKqP7-1880F, 5'Fam, 3' BHQI -12497	132	Bo- B-ATD7	0	No signal
	B-ATD8	scaB1840F-18-539	scaBMK2R-1900- 6678	scaBMKqP8-1939R, 5'Fam, 3' BHQI -12498	132	Bo- B-ATD8	0	No signal
	B-ATD1	BoscaB-1430F- 7197	BoscaB-1563R- 7193	scaBq1P-1446F, 5'Fam, 3' BHQI -8250	134	T- B-ATD1	Not done
	B-ATD2	BoscaB-1430F- 7197	BoscaB-1563R- 7193	scaBMKqP2-1544F, 5'Fam, 3' BHQI -12492	134	T- B-ATD2	23.535	III
	B-ATD3	BoscaB-1430F- 7197	BoscaB-1563R- 7193	scaBMKqP3-1593R, 5'Fam, 3' BHQI -12493	134	T- B-ATD3	22.82	I
	B-ATD4	BoscaB-1122F- 7194	BoscaB-1262R- 7195	scaBMKqP4-1223F, 5'Fam, 3' BHQI -12494	141	T- B-ATD4	0	No signal
	B-ATD5	BoscaB-1122F- 7194	BoscaB-1262R- 7195	scaBMKqP5-1241F, 5'Fam, 3' BHQI -12495	141	T- B-ATD5	23.07	II
	B-ATD6	BoscaB-1122F- 7194	BoscaB-1262R- 7195	scaBMKqP6-1297R, 5'Fam, 3' BHQI -12496	141	T- B-ATD6	24.945	IV
	B-ATD7	scaB1840F-18-539	scaBMK2R-1900- 6678	scaBMKqP7-1880F, 5'Fam, 3' BHQI -12497	132	T- B-ATD7	25.715	V
	B-ATD8	scaB1840F-18-539	scaBMK2R-1900- 6678	scaBMKqP8-1939R, 5'Fam, 3' BHQI -12498	132	T- B-ATD8	27.225	VI
scaC
	C-ATD1	scaCMKq1F-927- 6979	scaCMKq1R - 1071- 6985	scaCq1P-961F, 5'Fam, 3' BHQI -8251	145	Kp- C-ATD1	27.7	II
	C-ATD2	scaCMKq1F-927- 6979	scaCMKq1R - 1071- 6985	scaCq2P-1020R, 5'Fam, 3' BHQI -8252	145	Kp- C-ATD2	27.2	I
scaD
	D-ATD1	BoscaD_2355F- 7023	BoscaD_2492R- 7030	scaDqP1F-2387F, 5'Fam, 3' BHQI -8253	147	Kp- D-ATD1	24.4	I
	D-ATD2	BoscaD_2355F- 7023	BoscaD_2492R- 7030	scaDqP2-2470R, 5'Fam, 3' BHQI -8254	147	Kp- D-ATD2	24.7	II
	D-ATD3	BoscaD_2725F-7024	BoscaD_2892R-7031	scaDqP3-2774F, 5'Fam, 3' BHQI -8255	151	Kp- D-ATD3	33.8	IV
	D-ATD4	BoscaD_2725F-7024	BoscaD_2892R-7031	scaDqP4-2846R, 5'Fam, 3' BHQI -8256	151	Kp- D-ATD4	24.7	III
scaE
	E-ATD1	BoscaE_1476F- 7124	BoscaE_1565R- 7130	scaEqP1-1522F, 5'Fam, 3' BHQI -8257	90	Kp- F-ATD1	23.7	I
	E-ATD2	BoscaE_1476F- 7124	BoscaE_1565R- 7130	scaEqP2-1567R, 5'Fam, 3' BHQI -8258	90	Kp- F-ATD2	25.4	II
	E-ATD3	BoscaE_1705F- 7125	BoscaE_1838R- 7131	scaEqP3-1730F, 5'Fam, 3' BHQI -8259	134	Kp- F-ATD3	0	No signal
	E-ATD4	BoscaE_1705F- 7125	BoscaE_1838R- 7131	scaEqP4-1808R, 5'Fam, 3' BHQI -8260	134	Kp- F-ATD4	0	No signal
scaF
	F-ATD1	scaFMKq1F-1304-7172	scaFMKq1R-1415-7173	scaFqP1-1371F, 5'Fam, 3' BHQI -8261	154	#219 Karp	23.8	II
	F-ATD2	scaFMKq1F-1304-7172	scaFMKq1R-1415-7173	scaFqP2-1431R, 5'Fam, 3' BHQI -8262	154	#219 Karp	23.5	I
	F-ATD3	scaFMKqF1-1582- 7174	scaFMKq2R-1730-7175	scaFqP3-1608F, 5'Fam, 3' BHQI -8263	146	#219 Karp	27.2	IV
	F-ATD4	scaFMKqF1-1582- 7174	scaFMKq2R-1730-7175	scaFqP4-1705R, 5'Fam, 3' BHQI -8264	146	#219 Karp	25.5	III

## Sheet: ATD Plasmid Controls
Supplemental Table 3d. ATD plasmid cloning for specificity assays - primers to make cloned amplicons
ATD target	Strain used	Forward primer	Reverse primer	ATD region amplified	Amplicon size based on Karp IGS or TA716
scaA	OT Karp	3811	2035	3725 to 4543	818 bp
scaB	OT TA716	7194	6679	1167 to 1995	829 bp
scaC	OT Karp	6979	6982	927 to 1571	645 bp
scaD	OT Karp	7023	7032	2112 to 2760	649 bp
scaE	OT Karp	7124	7132	1484 to 2268	785 bp
scaF	OT Karp	7172	7167	1308 to 1938	631 bp

## Sheet: Country sca survey data
Supplemental Table 3e. Conventional and ATD TaqMan Sca Gene Survey of Ots Isolate DNAs by Country
		56kDa HA		scaA HA		scaA MK C-PCR		scaA q-PCR		scaB q-PCR		scaC q-PCR		scaD q-PCR		scaE q-PCR		scaF q-PCR
Country	# isolates	# pos	% pos	# pos	% pos	# pos	% pos	# pos	% pos	# pos	% pos	# pos	% pos	# pos	% pos	# pos	% pos	# pos	% pos
Australia	36	20	55.6	28	77.8	36	100	36	100	32	88.9	33	91.7	36	100	36	100	17	47.2
China	3	2	66.7	0	0	3	100	3	100	2	66.7	3	100	3	100	1	33.3	0	0
India	2	1	50	0	0	2	100	2	100	1	50	2	100	2	100	2	100	0	0
Japan	8	7	87.5	4	50	8	100	8	100	4	50	8	100	7	87.5	8	100	0	0
Korea	1	1	100	1	50	1	100	1	100	1	100	1	100	1	100	0	0	0	0
Malaysia	28	13	46.4	19	67.9	28	100	28	100	5	17.9	28	100	28	100	27	96.4	8	28.6
New Guinea	1	1	100	1	100	1	100	1	100	0	0	1	100	1	100	1	100	1	100
Solomon Islands	8	6	75	3	37.5	8	100	8	100	1	12.5	8	100	8	100	8	100	8	100
Pakistan	13	11	84.6	11	84.6	13	100	13	100	6	46.2	12	92.3	3	23.1	11	30.8	9	69.2
Taiwan	34	18	52.9	17	50	33	97.1	34	100	3	8.8	34	100	34	100	34	100	11	32.4
Thailand	41	23	56.1	24	58.5	39	95.1	41	100	5	12.2	41	100	41	100	40	87.8	20	48.8
Vietnam	3	3	100	3	100	3	100	3	100	0	0	3	100	3	100	3	100	3	100
Total	178	106	59.6	111	62.4	175	98.3	178	100	60	33.7	174	97.8	167	93.8	173	97.2	77	43.3
