# Supplementary material for: Detection and distribution of Sca autotransporter protein antigens in diverse isolates of Orientia tsutsugamushi
Source: PLoS Negl Trop Dis. 2018 Sep 20;12(9):e0006784. doi: 10.1371/journal.pntd.0006784 (PMC6168176; doi:10.1371/journal.pntd.0006784)
Supplement: S4 Table — (XLSX) [file pntd.0006784.s005.xlsx]

## Sheet: ATD TaqMan specificity
	Plasmid	Supplemental Table 4 Specificity of sca Autotransporter Domain TaqMan Assays (Avg Cq)
	or Ots DNA	DNA (pg, dilution)	scaA ATD2	scaB ATD3	scaB ATD2	scaC ATD2	scaD ATD1	scaD ATD2	scaE ATD3	scaE ATD2	scaF ATD2
	pscaA-Karp	28.8	20	neg	neg	neg	neg	neg	neg	neg	neg
	pscaA-Karp	2.9	26.4	neg	neg	neg	neg	neg	neg	neg	neg
	pscaB-TA716	19.3	neg	21.5	23.59	neg	neg	neg	neg	neg	neg
	pscaB-TA716	1.9	neg	28.2	28.36	neg	neg	neg	neg	neg	neg
	pscaC-Karp	21.6	neg	neg	neg	19.3	neg	neg	neg	neg	neg
	pscaC-Karp	2.2	neg	neg	neg	25.6	neg	neg	neg	neg	neg
	pscaD-Karp	21.8	neg	neg	neg	neg	19.4	25.4	neg	neg	neg
	pscaD-Karp	2.2	neg	neg	neg	neg	25.5	29.5	neg	neg	neg
	pscaE-Karp	21.2	neg	neg	neg	neg	neg	neg	19	22.2	neg
	pscaE-Karp	2.1	neg	neg	neg	neg	neg	neg	25.7	27.9	neg
	pscaF-Karp	22.6	neg	neg	neg	neg	neg	neg	neg	neg	18.7
	pscaF-Karp	2.3	neg	neg	neg	neg	neg	neg	neg	neg	25.1
	No Template	none	neg	neg	n. d.	neg	neg	n. d.	neg	n. d.	neg
	Karp-L929	1:10	19.5	n. d.	n. d.	18.5	18.8	n. d.	20	n. d.	18.7
	TA716-L929	1:10	n. d.	24.5	n. d.	n. d.	n. d.	n. d.	n.d.	n. d.	n.d
	No Template	none	n. d.	n. d	neg	n. d	n. d	neg	n. d	neg	n. d
	Karp-L929	1:10	18.55	n. d.	n. d.	17.6	n. d.	18.9	n. d.	18.9	17.5
	TA686-L929	1:10	n. d.	n. d.	23.8	n. d.	n. d.	n. d.	n. d.	n. d.	n. d.
		n. d. = not done
